# Supplementary material for: Initiator-Directed Transcription: Fission Yeast Nmtl Initiator Directs Preinitiation Complex Formation and Transcriptional Initiation
Source: Genes (Basel). 2022 Jan 28;13(2):256. doi: 10.3390/genes13020256 (PMC8871863; doi:10.3390/genes13020256)
Supplement: Supplementary file 1 [file genes-13-00256-s001.zip › Table S1.xlsx]

## Sheet: Hoja1
TATA-Inr Promoters			Inr Promoters
ID	Range -40 to 10		ID	Range -40 to 10
>FP000058 SPBC577.03c_1	CAAATTGTTTAAAAGAGTAGACGTTTGGGCTTAACTCGTCAACTCAGTATA		>FP000507 atp20_1	AATTGGTGTTACTTAATTGGTATATGGGAGTAGAAACTTCATCACAACCTT
>FP000182 SPAC869.05c_1	ACAATGAATATATAAGTCCAAATGCTTTGAACACTCTTACAATTGCGGGTT		>FP000396 SPBC13A2.03_1	AAGAACTTGACCCACTAACATCTCACTCTTCAAACCCATCAAATCTTTTCC
>FP000123 esc1_1	GTCCCGATACAAATATCAACATTATCCCAGTTCCACAGTCAACCGCTTTCC		>FP000762 apc14_1	CACAAGCATTGCTTTCTAACGATGGCAAGGAGTTTTGTTCAACTACGCACA
>FP000159 SPAC17G6.07c_1	TAGTATGTGTATAAGATGACATGCACCTGATAACCTACTCAACTCAAACTA		>FP000813 SPAC2E12.03c_1	TATATAGTACTTAAAGTAAAAGACATCAACTTTTTCTTTCACAAAACTTCA
>FP000112 SPAC31A2.10_1	AAGTAGGTATTTAAATTACACCAACGACTTTTCATTCCTCAACTTCGCTTC		>FP000726 SPAC11G7.05c_1	AAACAACTGCATGTGGAACATGGTGGAGTTCAATTTTATCAACTACCTATA
>FP000098 tam13_1	CACATATATATATATATATGGGTGTCTAGCTCAGGATATCATCTTCTACAA		>FP000405 mcs4_1	TCAACACCTTAAGTAGGCTTGCCGTATTGTATCGTGAACCATACCTTACTC
>FP000082 SPBC15D4.13c_1	TAATTACATTATAAATTTGTAAGTGATTTCCTCTTACCTCATATTTCATTA		>FP000033 sec15_1	TCGCACTAAGTGTTGTCTCAGGGAGCAAGTGGTCCTGCCCATCCCCGTATA
>FP000049 SPBC660.05_1	AAAGCTTTATTTATTTGCGAGTTTTCCTCACCTTTTCGTCAATCTAATTTC		>FP000660 ups1_1	ATGATTTGATTAGCGATGTGGAAAGATGCATGTTTGTTCCATCTGCCAA
>FP000091 SPBC13A2.04c_1	TCAGCAGTATTTATACTTGAAAATTATCCCCTCAAAAGACATCCTTCGTCG		>FP000463 SPBPB2B2.09c_1	TAACGTTTGATATGAAGTTGATCGTTATTTCATTTACTTCAAATGAATAAC
>FP000165 prp10_1	GAGTATATTTAAATGAGTATAAGACGCGCAACATGAAAGCATTTCTTCGCC		>FP000410 rpp201_1	TCGAGTCCCTTAGTGTTGTGAATGCTTAATACTTTCTGCCATCAACACGCA
>FP000045 ecl1_1	TCACACTATATATATGCGAGCACTCGGACTCTTAAGGTTCAACAGTCATTA		>FP000632 ost4_1	ACCTAAATACTTGTATTCCCAACTTGTACCGAGCACAAGCATCAGAACTCA
>FP000103 uap1_1	GATAGTGCGAATAAAAGTAAGACATTGCAAATTAACTGACAATAGTAGTAG		>FP000548 tim40_1	GCTTTCTGACCATTACGCAGACATTAGAAGTTCAGAGCTCAACTTCCCATA
>FP000034 nmt1_1	TTGAAGATATATAAAGGAAGAGGAATCCTGGCATATCATCAATTGAATAAG		>FP000243 SPBC17A3.02_1	ATCGTCTAAGACATTACGCAAGTGCAACTCAGTCTCTCCCATCTCACCTTT
>FP000163 SPAC26H5.04_1	TCTGTAAGTATAAAATACGTATTGAGGAACCCTCTTACACATAACATCACC		>FP000709 cdd1_1	CCGAGGATATACCGGGAGCTCAGCTCACAACATTTCTTCCAACATTGCTAG
>FP000086 SPBC609.01_1	ATCATCCTTAAGTATTAGTGTGTGTGATCCATTAGCGTCCATCCCACTACT		>FP000335 SPBC2G5.02c_1	ATCATATATAATGCATTCTCCCTTGCGGGCAAGCAAGTTCACAACTTTTCG
>FP000054 pex11_1	CCATCTCATATATATTCGTGATACACTCGATCACTTTCGCAATCCATATTA		>FP000105 SPCC737.05_1	CTCAGTGTCAAATTTCCTAATTTCTCTTCTTTTCTGATCCATAGTGCATAT
>FP000168 abc4_1	TTTATTCGTTTAAATGTGCTACTGTATACGTATCCCTACCATCCGCAACTA		>FP000342 SPBC336.05c_1	TTTTATTATTTAACGTTGAAAATGACACTTCGCACTAGTCAACAATTCCCT
>FP000115 SPAC2F7.14c_1	ATTCTTTAGCTTTATGAATCAGTGTAAATTTCACTTTTGCATAAACACTAG		>FP000307 SPBC16H5.04_1	GTATTATCAACACCAAATGTATGAGAGGTAGTCTGAGTTCAACGTCTACAC
>FP000035 rpc53_1	CATTAGATACATATAGCACTGGAAAGATCAGATCTTACCCAATACCAATTA		>FP000482 SPAC12G12.17_1	AATGCGGCCCATATACTTCATTAGGCTACTACATATTTCCAACCTTACAGT
>FP000113 rad32_1	TCTAAAGCTGTAAAAGGTGTCGCGTCTTCGTGAAGCAGTCATCTCATATAT		>FP000161 sbp1_1	ACTGTATATTATAATTTTTTCGTGGTACACTCTTCCTTCCATCAGCACAAT
>FP000055 idh2_1	ATCCTTTGTTTATATCACGGTCCGACATCTTGCACTCTCCATACATGCTAC		>FP000662 taz1_1	TTATGATAATTTTATAATTGTTTAGTGAAATTCGTAATTCAACCTCTTTCA
>FP000179 SPAC4D7.02c_1	AGTAACTGGTATATAGTTGCTACATTCTTTACTTCTCCCAATACCAACATC		>FP000430 SPBC26H8.13c_1	CCTTCTATAAAGAGGCATCAAATACCTAGTAGTAAAAACCATATACCTGTA
>FP000111 SPAC630.07c_1	AAATAAAGCTATTTAACAAAGCAAACTAGTAAGCCCAGTCATAACATTTTG		>FP000409 SPBP8B7.32_1	CAGCCCCTGGCCATTTCAGCTTTTTCAATTTGCTTAGAGCACAACACTAAG
>FP000065 SPBC27B12.09c_1	CAATGAATATTTATGTATTCAGGAAAAGCAACCTTGGTTCATAAATTCTTA		>FP000186 SPBC119.12_1	TGTTTTAGGGCCACTCTAGAGCTCACTAATTCAATTTCCCATAATTTCTGG
>FP000038 ssa2_1	CCTAATGTAATAAATACGATGAATATCCCACCCTCCCAACATCGTGTATTC		>FP000102 cgs2_1	TTTGTAGACTAGTGCATGCACCGGAGATCTGTAACTCTCCATAAGCCTAGC
>FP000130 crp79_1	GCGATCCTATATATACCAAAAACAACAACCATTCCTTTCCATCACACATCT		>FP000470 erg12_1	TAGATATCTGTCGATAACCAACCTTCGTCGCCTATTTACCATCACCTTATT
>FP000003 ght1_1	ATAACATATATAAAGTGTGAAAAAGTTGGAAGGTAAAGGCATCTTTCGAGC		>FP000048 coq10_1	GATTGGTAAAATTCATCAGGTTGAAAGAACGTTTTTACCCACAACGCATTC
>FP000093 htd2_1	CATGAAAATATATAGGCAAATCGGTTGCTCCTTCATTTTCAATAGATGTAA		>FP000624 SPAC4A8.14_1	AAATAAAAAACAACAGAAAGTTACACTCTTCTTTTTACTCAATTACCTATA
>FP000125 SPAC1705.02_1	TGGTCACCACCATAAATTGCCCGTTTTTCTTTTTTACCTCATAAGAAGTGT		>FP000163 SPBC1271.05c_1	GAATTCTCCCTTATCCGCTGAATTAGGAAGAAAGAAAAACATCCCAAAGCC
>FP000072 SPBC3H7.08c_1	TAAAGCAATATAAATACAAGGGCGGTTCGATCCCGATTGCAAACGCTGGAA		>FP000421 dep1_1	GAGTATGAATATTATTACTGATGCCCAGCTATCAAATGTCATCCTCTCCCC
>FP000062 anp1_1	TCGTTATATTTATATACTACCAACCACTTTAAACTAAACCAACCCCGTACC		>FP000276 ser2_1	AGTAATTAGTAAATGGGACTTGCCGAAAACAACGCTTTTCAACTTAGAAAA
>FP000126 ecm33_1	TTTCCGGGTATATATAGATGTCTTTTCCGCAACTCGCTTCATCCTCAGCGA		>FP000748 rps801_1	TCGAAAGCCAGGCTAAACTTTTTGTCGGCGATTTCTAGCCATCTCCAAATC
>FP000092 SPBPB7E8.01_1	TCGCAAAAGTATATAAACAACCTCGACTGTCATCGATTTCAACATCATTTG		>FP000116 dph5_1	GGCAGCATTGAACGAGTCCATGTCGATTTTGCGTTTCTTCAACTACTTCAC
>FP000157 bsu1_1	TTGAATACATATATTGAACGCAGGGACCAATGGAATTTTCATTATCAACCT		>FP000155 pep12_1	CTAATTCCTATTAGGTATGAGCCTTGCTCATAAGATTTGCATTCTTCTTCC
>FP000143 SPAC22H10.08_1	AAAAAACAATAAATTACAGCTGTGCAGTTGCTTTTATTTCAACATTGCAAA		>FP000249 nep2_1	CACCTCCACATTCTGGGTCTGTCTTTTTGCCCTTTACCCCAACTTTTTGCC
>FP000050 tms1_1	AGGGTAACTATAAATTGAGGGCAGTTCGCAACAGCTGTTCAATAGATTCAG		>FP000231 SPBC651.07_1	TCTAAATTAATTTCGATCCACTTACTTCCCCATCTCTTTCAACATTTACAC
>FP000079 ero11_1	GGTCGCAGTATATTTATCAATTCCTTCTTTGTCCTTCTCCAATACTCGCGG		>FP000085 rec7_1	CAGATAAATGAGGTTCAGTCTAACGCGTCTTCTCATATTCAAACATAAACA
>FP000069 isp4_1	TTCCCTTTTATATATAGAGGTGAAAATCCCTCCATGTGTCAACTCAAAATA		>FP000083 SPCC584.15c_1	GCTTTCATATATACCTTTAAAGTACTTAATTGTTTACACCATCCACCCTAT
>FP000044 SPCC70.03c_1	CGAATTTGATATTTAAAGTTGAAATTGCGCATTTATAAGCAACTGTGTATT		>FP000459 SPBC1539.02_1	GTACGAACGTCAAGGTATGCTAATGTTATCAAACTGTTTCAATAATTTACA
>FP000158 rad25_1	ATAGTCCGTCATATATTCGGCTGACCAACCAACCTTCCCAACTTTCCTTTC		>FP000019 ago1_1	TGATGAGTCCTAATCTAGGGTTTGGTATATATAAGCTTCCAACCGCCAAAG
>FP000118 trm12_1	CTCGCAAAGTTTATAATTGTCGTGTACTATTCCTAACCTCATTTCTTCCAA		>FP000452 erg24_1	ATGTATATCATGCGACATGGCATTTAAATAAAGATACTCCATAACATCTTC
>FP000006 SPCC794.04c_1	GTCAATTCCTTTATATGTGCTGCCATCCCTCCTCTAACTCAAAGGTAAATC		>FP000402 cnp1_1	TTTAGAGTCTATGCTAGTCGCGACGCGTCAAACCCCTGTCAAAACCAAAAC
>FP000131 urg1_1	GGAAGGCTATAAATAAGGGAGGAAATCCATACGGTTCAACATCAATTGCAA		>FP000485 vps55_1	TTAGGTGAAGTAGCTGGTAATCATCGAAGTCTCTCTTCTCAAAAGCAGTAA
>FP000021 tti1_1	AGTATGCATTTTTAAATGGTTTGCTTGTATATGACCTACCATCTCTATAAC		>FP000328 pnc1_1	GTCAAAAGCTACATTGCTATAAGTCCTGTTGAAACACTTCATCATTGCTTA
>FP000104 SPBC1289.14_1	AAAAATAATATAAATATAAGCTTGCTTTCATTAAAACAACATCGTTAGCGA		>FP000838 SPAP8A3.13c_1	TGCTAGTACACTACTATAGAGTTGGCGCACCGCAAAACTCAACCAAAACAC
>FP000106 SPAC977.04_1	GCAGGGCCATAAAAGGTATTCCCTCGCTTTAAAAAGAAACAATGTCAAAAA		>FP000197 iki3_1	CAAAATTGAGGATTACTGGCGTTCATGATGCTTCACCAGCAATAGCACACA
>FP000134 btn1_1	ATAGAAGGGCTTTAAAGTGTGCTATTTGCGAAACAACAGCAAATTTGTAGA		>FP000809 set3_1	ATGGAAATGTTGAAGAGCGGAATAATCGCGACGTCGTATCAACTACCAAAA
>FP000148 itr1_1	GTATATATATATATGCCCTTCTACATTTTTTACATTCCTCAACTGCTAAAA		>FP000742 rps2502_1	GCACAATACTCTTTGACAATGAATGTCTATGAAACAAACCATCCACAAAAT
>FP000107 dak2_1	AAGAATGAGATAAAAAAGCAGGAAGGGAACGTTTCTTTTCAATTAAAAATG		>FP000621 jmj1_1	CATCATCCATTTATCCTTCCGTAACCTCAGTCAATTTATCATCGTCATCGT
>FP000041 SPCC126.09_1	TAGAATTTCATAAATGAGCTACTATAGCCATGCTCCAACCATACTCAAGTA		>FP000252 shy1_1	AAAGGTACCTACTTAGACATTCGCGTCTCTCTTAGCTGTCAACATCAACAA
>FP000053 cys2_1	TGCTATAAATTTATATACGAGGGTTTGGCAGTTTTCCTTCATACTCGCAGT		>FP000110 SPCC18.10_1	TTTTAGCAGCTCGCCAATTTCTTTACTTACTTCTTTTTTCAACTTCTCTCA
>FP000119 SPAC4G8.12c_1	TAACAAACATATATAGTTCGGAATATCTCGTTATATCTTCATCGTGTAATC		>FP000262 sre1_1	TTTTTTGCTCACATATGAATTAACACGACTTTTCTCTTTCATCCATTACCA
>FP000114 ste7_1	TACTTTATATAAATCGTGTTAGCCCCAAAATTGGAGTCGCATAAATCATTA		>FP000130 sal3_1	TGTAATACACTACACCACAAGTCGATACACTCCTTTCTCCATCTGCCCTTG
>FP000110 shk2_1	CTAAAATGTATAAAAGAAGCATGTATACCAAAACTATTGCATCGTTTTCAA		>FP000433 dcp1_1	ATTAAGAGATGACTACGGGCGATAGCTCATCCAACCTTCCATACTCTACAT
>FP000099 SPBC14F5.10c_1	TATGTATATATATATATAATGTCACCATATTTATGCTGTCATCCGTTTACA		>FP000839 sum1_1	TAATTAGAATCAAAATATTACAACTAAAGACTTTTCGCTCAAACCCTCTAC
>FP000138 chp1_1	CTCAAAGTACATATGTCTCCATAGGTGTCTTCAAATCTGCAACCTCAACCT		>FP000774 sfc2_1	TTTTTATTATCAAACCACCGCTAAATTCGAAACCTTTTTCATACAGCATTC
>FP000137 atg12_1	AACTCAGTATAAATTAAGTGTACAGTAGTAGTTACGAATCAACACCAAACA		>FP000499 rga8_1	CTATTTACTTAAGTTGAGTAATAAAGGGCGTAGACATGTCAACCACCTCTA
>FP000181 SPAC869.09_1	CTTCTTGTGGTACATATAGTTTGCTTGCCAATGTCTTCTCATAATTATTTC		>FP000435 nup120_1	GTCTTACGCTAACTCGTGTAGGTCGTTGTCTACGATACTCAACCAGAACTG
>FP000154 SPAC31G5.02_1	CCGTAAAACTAAATAAATCAAGTACACGAAGACTTGTGTCAACAACCATAT		>FP000490 dcc1_1	ATGTGGTTGTTTGAATTAGGTAGTTTTACTCCATTTCTCCATTCACCGATA
>FP000020 pbi2_1	GCGAATGCTATATAAACCAGCCTTTTCCCCTTTGCGCTCAATTCCTTCTTA		>FP000250 SPBC32H8.05_1	ATGATATAAGTTTTGTAAAAATGGATGAACCTTTGCATTCAACTTTTTCAC
>FP000175 mcp3_1	ACACCCATATAAGAAGTTATTGTAGTGTTTATTTACCTCCATTTCCCACTG		>FP000077 jmj4_1	TTTTCGTTACATTTGGAAATGTTGTAGACGCCGTTATTTCATTCACAACTT
>FP000153 SPAPB24D3.06c_1	TGGATAAGATATAATCCTTGCTCATATCTCGTATTTGAGCATCGTATGAAT		>FP000283 leu1_1	CTGAAACTTTCACGAAACCATTTCACAACAAAACTTCTTCAACAACATGTG
>FP000070 ymr31_1	TAATTATCCTTATAAGCACTTCCATTCTTACAATTTCGGCATCAACGCAGA		>FP000066 mrpl37_1	CATCTGTACATGAGTTGTATAGTAACGTCCAGGTTGTCCCATAACCAAACT
>FP000108 SPAC11D3.01c_1	AAAAAAATTATAAAAGGCAACATTCGCTCTGAGTCTCTTCATAAATCAAGT		>FP000706 rhp54_1	GTAATAGAATTTAATTTATATATACATCTAGATATTTCTCAACACATACCA
>FP000076 SPBC2G5.05_1	CAAGGTATATATAGCTAGGGGCCCCGCTACTCCCACGATCACACCGCACCC		>FP000074 spf30_1	CTGAGCTTAATTTTCAGGCACTTCACTGAGCGCCTGCTTCACATATTATCT
>FP000129 amt2_1	CTACTGACATATATAGCGATTTTCGGTGAGCGTCAAACACAACTTCTTCCC		>FP000051 tim9_1	CACTTCTACTTCACTTACACTATGGTTTACTGGCTGCTTCAATCAGTAACC
>FP000024 spn6_1	GTTGTTTGTTTATATTTCGCTGATAAACGCTGTTTGAAACAAACCTGAACC		>FP000791 spn1_1	CAAATAGATGTTCATGCTCGAGCTCCTAGCTACACTCTTCATCACATACAT
>FP000155 SPAC8E11.10_1	AATTTTTTGTATAAAAGCCTTGGGTCCATTGCCACAAAGCAATTTTTCTTT		>FP000504 cct2_1	TGCGACGAGCTTCTTGTTCGCTGTAAGCTACTTTCCACTCAACCACCGCAA
>FP000178 tpp2_1	AGTGTCGAAATAAATACCATTCTCACGTAAGGTACTTGTCATCAGCCAAGA		>FP000005 sen54_1	TTTTGACATATTACCTAGTTCGAAGAACTCCATTATTTTCAACTTACAAAG
>FP000088 SPBC19F8.02_1	ATTCCGGTTTATGAAGTCGGTAATTAAATATACATTAATCAAATCTAGCTT		>FP000353 SPBP4H10.14c_1	ATTCGTAACTTGTCAGTTGGGGACTGTATAAAAACCTGTCAACAACATACC
>FP000029 inv1_1	GGATGTATATATAGTACCGTTAGCTGCGCTTTTTTTGGTCATCCATAATTT		>FP000542 ggt2_1	ATCGATCATTAAACAACACCTGCGCTTAGATAATTTTCTCAACACTTGAGT
>FP000102 SPBC16A3.02c_1	GCAAATCCTTATATTAAGGCTACAGGAATACGGAATCTCCATTATTCTGAA		>FP000527 sod1_1	TTTACTATATAAGCGATGACACGCCGCCCTATCCTCTTCCAATTCCAAACA
>FP000171 shf1_1	AGGGCTTTATATAACGCGGTACGTAAAATAGTCTTACCTCAAACCGTTTTC		>FP000357 SPBC2A9.04c_1	GGCAATATATAATGGAAGTCCCTGGTTTTCTATTTTGTTCAACACCACATT
>FP000080 SPBC32F12.17_1	AGTGTGGCATATACATGCAATGCAATCCACAGGCAATTTCAACGCTAGCAT		>FP000189 txl1_1	TGGTGTACGAGATGGTATTGGCAGACGGTTTATAGAACTCAACCTCAACCA
>FP000001 SPCC320.14_1	GTTCTCTCTATAAATGATCGAGAGCTCTGCTTGATTTGACATCTCTCATTG		>FP000387 hrd1_1	GAGCGATATTGTTCATGTCGTGACATCTTGACGTTTCCCCATATTGACGGA
>FP000095 SPBC1604.16c_1	TTGAGGTACATATAAGGAAAGACTCTCCTCATTACTAACCAACCTTCAACC		>FP000329 SPBC365.04c_1	CTTGCCTATGGATAGAGGAACTTTTGTACTGAACACCTTCAATTCTCCATT
>FP000017 meu27_1	TTTTTAATATAAATAACCCAAGGTTGAACATGTTTTACCCAACCTTTGTAT		>FP000114 SPCC1739.04c_1	TCGATAACTTTTATGAAATTGTCTTCGTTCATCTTCAACCATTAGTCCCTT
>FP000089 mug16_1	CGCACGCTATTAGAAGGAGTAAACAAAGTTCTCGTTCACCATACATTCAAT		>FP000193 pdf1_1	TAACTCATCAATTCCTTGGGTAATTTTCTGAACCGTATTCAACACTCTTTA
>FP000028 SPCC417.16_1	TTTTTCTATATAAAGGCCTTGGATTGATGGTCTTTGGTTCATCAATTCAAC		>FP000789 SPAC4F10.03c_1	ATTCAATACAATCGATGCAAGAAACGAATATAATAATTTCAACCAGTTTTT
>FP000061 SPBC216.01c_1	ACGATCACGTATATAATAGTTATTTGACTCTATAAAGAACATAATTCTGCC		>FP000267 byr2_1	GCACGAGACTAAGGGAGGCAGGTTAAACGTAAATGCTACCAACTTTGAACT
>FP000127 vps16_1	CCAGTTGCTTTAAGTGTGATCGGGGATACCACTGTTCGTCACAATACTCAC		>FP000631 SPAC7D4.12c_1	TTTTGGTATAGAGGCGTAAAGTGTTCACTAACCACCTAGCATAAACCCACT
>FP000145 prl65_1	TAAAAAAACTATATAATTTGGAGGTTTGCATACTAAAATCATAAATATTCA		>FP000395 SPBC13A2.01c_1	TTACTTTGTAAATGCATAGTACACTATAAAGTTAGACTTCAACCTACAACC
>FP000016 for3_1	AGGTTGCTATATAATAACATGGTTTGGGCGACATAAATTCATCCTTTACCA		>FP000210 SPBC337.03_1	GTTTGCGATGCTAACAGCAGTGTGTCGTAAGAAACTCACCATCAGCATAAA
>FP000009 cyp9_1	CCCTTTTGTATTATATATGAAATCCACCAGCCTAGCAGTCAACCGCTACGC		>FP000131 atp5_1	GGATGACACCAAAACGGAGGTATGATCGGAGCCATTAACCAACTTCCTTAA
>FP000015 SPCC24B10.15_1	GGGTCGCTCTATAACAAACGCGTGAAACTAGGACATCAACAATCCATAAGT		>FP000666 rev3_1	ACTGTTTAGGGTGTAGAGGTTGATCTAATCAACACTGAACAACATTTGCCA
>FP000022 ccq1_1	ATATGTACAAATTTAAAGGCGAACACGGAATTCTGGGAACAACATTTGGGT		>FP000341 efc25_1	GCAAAGTCACAAAAGTGGTAGAGCCGGTGGTAGAGTATTCACAACCACTAC
>FP000100 SPBC16G5.05c_1	CTACGTCCACAAATAGGTATGGGGTGCGCGCATACCACTCAACTACCAACT		>FP000502 SPAC1F3.05_1	TAGAACTCGTTTGGTCTCTTGTTGGTAAACCAAGCCTCCCAACTTCCTTGA
>FP000180 SPAC1039.02_1	TTTTAATACATAAATTGCAATTGCCTGCCCAATATGAAGCAAACTTTTTAA		>FP000711 SPAC1F12.08_1	AGTCGTAACATTATCGGATTGTCCCACCTGATACCATTTCAAACTAAATAT
>FP000097 thi2_1	GAATTTTGATATATAAAGGGGGCTCATAGCATGTTTCAGCATCAATTGAAC		>FP000061 iec3_1	ACCGTAACACTCAAGAGCCCAAATGGGCAGGTAGGTGTTCAACCATTTGAA
>FP000120 prz1_1	GTGCTTTGTATAAAATACATGTCTCATCACTTTACTATACACAAGTCGCCA		>FP000046 SPCC2H8.05c_1	TGGTTTACGTTACAATCATTGAACATTTCTAAAATTCCCCATTCCACGGAC
>FP000014 SPCC16A11.15c_1	GTCATGAGTATACATAGCGCCCAAGTGCATCGCAGCCATCAACACTTTTCC		>FP000522 ies6_1	ATACAACGATACATAGAAGAAGTGCGGCTTTCAATTTGCCATAGCCAAATC
>FP000117 ppk8_1	GACGTTAATATATATCGAAACGTGGAACCATATTTTATTCACATTAATTTC		>FP000773 SPAC144.07c_1	AAGAGTTGACTTGTAACTGCTGTTGTTATTGCCAAATTTCAATAACTGCCA
>FP000121 mug35_1	AGTTACGTATATAAATGGAGTGGTAGCATATGCGTTGTTCACATTGTCAAT		>FP000042 SPCC1020.11c_1	TTTTTGGTTATAATTCTACAAGCGGTGAACTCAACTAAACATCAGAATTGT
>FP000164 SPAC2C4.04c_1	TCTCAATCATTTATAATGCTTCGTTCTTTCTCTATACTACACAAGTTACCA		>FP000712 SPAC4H3.01_1	TCCGAACATTTCAAACCGTGAATCAGATAATTGGACTTTCAACCTCCACGC
>FP000109 SPAC11D3.18c_1	AAATGCGAATATAAAGAAGCGGTTTGCTCTCCTGTTTCGCATAATATTCTA		>FP000686 apc5_1	AGCATATCTTGTAAACATAAGACTACTTACCATAATACTCAACCATCGCAC
>FP000056 SPBC354.09c_1	TTGCCATTGAATAAAACTAGTTCATTATCCACCACTTTTCATCAGCCACCA		>FP000634 SPAC4F8.04_1	CGACATGGAATTGGATTGTGCAATAAGTTTTTGAGACTTCAAACCCATCGT
>FP000048 dea2_1	AATAAATGTATATATATAACGGGCTAATTTAACTCAAATCATTCACTTTTT		>FP000419 srb4_1	TAGTGTATACTTACCTCAGTCGAAATTAATTAGTGCGTTCATCACGCTACT
>FP000166 rfc2_1	TATCCTAGTATGTAAGCAAGAACAAGCATTGCTTACTACCATTTCGTAGTA		>FP000089 ubc12_1	GAGAGTATTGTTTATACCCAAAATTGTAAGCGCATTTTCCATCCTTCTGCC
>FP000052 SPBC106.07c_1	CTATATCATACATATAGAGAGATGGTTGTAATGGTAAGACATCTGATGAAC		>FP000633 hcs1_1	ACACTGTCGCTCTAACTAAAGCTATCTGTTTCATTTAACCATAACCAAGAT
*TATA-Inr promoters from EPD. A: Transcription Start Site			>FP000109 SPCC18.08_1	CTTTTTTCGTCCAGTGCTTCCCTTAGCGAAGTCAGTCTTCAACTTAGCAAA
			>FP000575 mam3_1	CCGATGAAACAAAGGAAGTTGAGTACAGCGCAACTCTTTCAACTACTCCAT
			>FP000236 SPBC27B12.02_1	TTATGAAATTATAAGAGAATATTACTTTCTTGTACTCTTCACATGTGTATG
			>FP000118 twf1_1	CTCACTTAGAATGGGGAATTGCTGACGCAGTAAACCTTTCAATCCCCATAA
			>FP000133 SPCC1840.09_1	GGTCTTCCTTATTGAGCTAGCACATTACCTCATTCTCTTCAACTACGATTT
			>FP000170 clr4_1	CGTTTCTTTAAATTTTGACTTCTGTAAAGGAGTGCGATTCAACAACCTGGT
			>FP000362 SPBC2D10.19c_1	TGCAGTATACTAATACAAAAAATATACGAAAGTTGAATTCAACTTTTACAA
			>FP000438 fkbp39_1	TAATGGAATACACAACGGTTTATGTATCAAAATTTTTTACATCCTCTACCA
			>FP000517 rps102_1	CACAAATAGCACTTTGAGAACAACTAATTTTTACGAAACCAAACTTCTCCA
			>FP000043 SPCC1020.07_1	CTCACCTTTGCCTAAACAATGGCTCGTCTTGCAACTTGTCAACTCCACGTT
			>FP000717 rps1502_1	CACAACGTTTCAAGAGAACAACGAAATTGGTTTAGCATTCAATACCTTGAT
			>FP000713 SPAC4H3.13_1	ACCTCAGTAGACAAAATTACATTCATTGGTCTTACAAAGCATTCTACCACT
			>FP000115 npp106_1	CAATGTTTTGTAGAAGTAAGGAAAGATACATGCGTAAACCAACCTTTTGAC
			>FP000344 gpi15_1	CCTTCAACGTTGTTCAAGTATCTTATCAATGTTGTGTCTCATCAACGCACT
			>FP000272 SPBC9B6.03_1	GTGGGAATGTAACATCAAACGATGCGTTTTCGATCCTACCATTAACCAACT
			>FP000235 dpb4_1	TACAAATGTTTCAACTCTAAGGCTCTCTCGGATTCTGCTCATAACGCACAG
			>FP000769 acp1_1	TTTGCGGCATTGTCTTCACCATCCGTATTCGTTTCTTACCATTCACCATTG
			>FP000325 SPBC12C2.09c_1	CGAAAGTCGTTTGATTTTTAGCAAAAGTACCCAACTTTTCAACGTATATGA
			>FP000585 cid16_1	AGACTGGAAGATTGGTACTCCTCCTAGGATCACTTACTCCATAACCATACC
			>FP000055 SPCPB16A4.07_1	ATAGCAGCAAGTGAAACCGCAGAAGTTGATTTCATTCTCCATACATTCATT
			>FP000348 SPBC32F12.07c_1	CCCTCAACTCGTAGCAGGACAAGCACTCGTGAAACCACTCAACCACCTTTC
			>FP000729 Tf2-6_1	AGAGCAAAACGATGGAGACCAGAGAATTTGGATGGAATTCAAACATCAGAC
			>FP000566 SPAP27G11.11c_1	CGTATATAACTCACCACGGCAAAGTGCATCTTATAACTTCATAGAATTCAC
			>FP000104 spp27_1	TTACCGTAATCTATATCCACTACCACCGTCTCACTACACCATACTTTGACC
			>FP000472 SPAC13G6.15c_1	ATCGCTACTTCAATGTGACGTTTAAGTAGTCGACAAATTCATTCGTAAGCC
			>FP000714 mms19_1	AAAGAAAGCATACATAGCAAATGACATTTTGCAATTTGCCATTGTTAACCA
			>FP000626 SPAC823.02_1	TTAAATTACGTTACAAGTCGGTATTTAGCCACGTTCCTTCAACCACTTAGT
			>FP000525 byr4_1	TGTTTACACTTATACCTCTAGCTCAACCTCCGTCTCTTTCAACAATATACC
			>FP000646 cox6_1	CTTCTTGATATATTACAAACCTTAGCGTACTACTACTTCCATCTACTCTCC
			>FP000584 cpd1_1	TTAACCATAATATCTTGAAAAGACTAAAAAAATTTATCTCAACACATTAGT
			>FP000599 rrn3_1	ACTCAAATTTTCTTTACAAACTGTTAGCATAGTTTCTGCCAACCGCCACAC
			>FP000244 SPBC17A3.06_1	TCGAAGGTCAAGTGGCTTAAGTAACATGCACTTTTGAATCAATCCAAACAC
			>FP000429 SPBC1604.09c_1	AGAATCATATTGAAAGAGGTTGCAAATTGCTTCTTGCACCAACTTTGGCTC
			>FP000534 ogm1_1	AAAATGGACTTGGTTTACACATTGCTGCGAACACTTTCTCAACTTCACGAA
			>FP000238 SPBC8D2.02c_1	GTATGGTGGACGTACCATCATGAGAAGGTAGGAATGACTCAACTTTAACTT
			>FP000207 usp103_1	TTTTAGCGTTTCAACACAGCTCACATTTATTACAAGACTCAACAACAGCCA
			>FP000754 ura2_1	ACTAAGTATAAAGTGCACCTTTCTAGTTACTCAACTTGACAATACCCACTA
			>FP000783 rpb9_1	GATGTGAACCATCAGGACGCTGTTGTCCACTGTATTTTCCATATCCACTAA
			>FP000361 clr1_1	CATCCCCGGCTATTCTTTCCTTCCCGTCGTAGTTCACTTCATCAATAGCAG
			>FP000824 Tf2-8_1	AGAGCAAAACGATGGAGACCAGAGAATTTGGATGGAATTCAAACATCAGAC
			>FP000291 SPBC18E5.13_1	TTCGCATTTCATTGGGGGTTGGTACACGCTAGAGGAATTCAAATACACTGC
			>FP000752 tsn1_1	GGTCGTGTTATTTGCATACTGAAAACATCATTCGAATATCAACACTACTCA
			>FP000363 naa30_1	TCGACATTCGTCTTAAAGCTGTTGATATATACAGCTCTGCAACCGTTACAG
			>FP000337 ubp14_1	ACTAATGTTAATATTCTGCCTACCTCATGTCCATCCATCCATAAACACCTA
			>FP000234 SPBC651.12c_1	AGTGCTGATTACACTCGCATGATCGTTGTCTGCTCTCACCACAAGTCATTC
			>FP000143 SPCC569.06_1	GACTTCCACTTTTTCTCGCTTTTTTCATTTATCTATTTTCAACCTTACTAC
			>FP000810 pik1_1	CTCCCCTTTTAGTGGATACTTGGCCTACGCTACTTTCCCCATTCATACTAC
			>FP000356 SPBC1703.01c_1	GAAGTAGTATCTTGCTGTACAAAAGTATAAAAAAAGTCTCACATATTACCT
			>FP000561 cdb4_1	CTAGCACCAAGTTCTTGAATTTGTAGCCAGATTTAGCTACATCATAGACAA
			>FP000327 SPBC12C2.01c_1	TGTACTTATATGTAATACCCATGCTTAGCAAGTTATGCTCAACTTCCACAT
			>FP000676 rpl2401_1	CATAGGACAACAGATGAAACATTGAAAACCATTATTCTTCACAACATTACA
			>FP000637 SPAPB2B4.07_1	CCAAGTCACTTTATCTTCCGTATGCAACAATCCCTTATCCAAACGTGTTAC
			>FP000366 vrp1_1	GTGGTGGTAGAAAGCTTAGGGTAGCTCATAGTTAAAACCCATACCCGTGTT
			>FP000013 hif2_1	ATCGCACGTATCTAGTTAAATTTCGGTAACTAATACTTCCACAACTACTAA
			>FP000006 rhp16_1	GTTTAATTAAATCGCTTCAGATCGCGTGGCAACTTGTCTCATACCAACCAC
			>FP000836 cdc4_1	CGTGTACACAGATTACAGTCGACTTAGTACACTTACCTTCATCCTAACAAT
			>FP000829 SPAC14C4.15c_1	TATTTGTATTTGTGGTCATCGAATGTATCAAATCACATTCAATACTGTTTG
			>FP000453 SPBC1652.01_1	TGATCGGTAATAACTGGAGAAAATATTTTAACAACTTGCCATCTGCGTATA
			>FP000379 cnd1_1	ATTGTTTACAAGGACTACTAGAATGTAGTACGCCAAATCCATCTTTTATTT
			>FP000162 car1_1	CGGCATGAAAAACGGAATTCCATAAATTTCGCAACCTCCCATCTACTTCAA
			>FP000408 hfi1_1	TGCTGGCATGTAATAACTTGGACTACTTCTAGTTTAAGGCATCATTCTACT
			>FP000737 dap1_1	CGAAGGTTTTGAGAGAATCATGCGACCAGTTGATTCTTCCATAAACCAACA
			>FP000292 rpl401_1	TGTGTAGCCAAAACCACCATAGAAAAAATGGTTGTTAGTCAATAACAACGT
			>FP000743 SPAC1F7.06_1	CGTACACATAAATTGCTTCGAGAGGATCGTTGAAAGGCTCAAAATAACTCG
			>FP000700 slt1_1	ACATAAATGAGTAAACATCGCGGTTCGCTCATTCTTCTTCAACACACCATC
			>FP000320 SPBC36B7.02_1	AAAACGCATGTTGTTTCGAAAGTTTTGGAACAAACAGATCAATCAACCCAC
			>FP000549 not1_1	CGATCCTTTCTTAGACTGCCTGGCAGTGAGGAGGACCGACATATCTTTTGC
			>FP000254 apc15_1	GCCTTTAGTCTTACAATACACCAGCTGATTCTTGAATACCAATATTTATTT
			>FP000023 SPCC4G3.03_1	AGTAGTTATAATTGAAATTTCTTACAGCCTCAATTTCTCCAATTCTTCCAT
			>FP000194 lsc1_1	CTTCAGCATACTTGCACCTTGCAGGTAAAGCCAGGCCTTCACAAACCCAGC
			>FP000281 zrg17_1	GACTGTTGCAATTTGGGCCTAGTACCAACTGGTCTTACCCATCCACTCCAC
			>FP000747 SPAC2C4.12c_1	AATCTAAAAGTGGTGGGTAAAGCTGATGTGCAAGTTCACCATCTCGAAGTC
			>FP000187 stt4_1	GTATGGAAGTATCTTCCACATAATTGCACTCGTCTAAGTCAACAGCAGATC
			>FP000702 swi2_1	TCAAGAATTAGTGCCCACCATACTCAGTCCAAATTTCTTCACAATTTCCAC
			>FP000174 SPBC1685.05_1	TAAAGCTACCTTAATAATCTTTGTTTTGTCTTGTTCAACCATCAACCTACT
			>FP000456 SPBC16A3.06_1	GTTGGTAAATTACTCGTATGCAGACAAAATTACTTGCTTCAACACACTACC
			>FP000045 ers1_1	CTAATGAATTCATATTACTTCACTTATATTCTGAAGCTGCATATAGCATGT
			>FP000740 SPAC694.02_1	CCTTAGTAGAAAGCAGGTCTCTGTGCAGTAAACTTCTTCCATCACCGCCAA
			>FP000347 pch1_1	TTGTGGTAGATTTCCCCCTGAAAGATAGTAACCACCCTCCATTCTTCGCAT
			>FP000049 atg20_1	GCCATGACTTATATGACGAACTAGCTACATTTCTTTCTCCATTAAATCGAT
			>FP000818 mug108_1	GGAGATAAATAGAAGGTTGGGCACTAAGAGTGAAAATTCCATTCCCAAAAT
			>FP000738 mal2_1	AGATTTGCAATCTTCATTTTTTCCTATCCATTACATCTTCAAACCTACCAA
			>FP000169 SPBC106.19_1	CGGCTTGTAGGCAGCTTCTTTAAAAGAATCCCTGGTACTCAATCTGAGCAT
			>FP000289 rps21_1	CCGAAGTGCATCAAAATTCTAAGATGCTAAAGGGCAACTCAACTTTTTCAA
			>FP000732 poz1_1	AAGGAGTTAAATTCGTCTTCTGTACGATGTTCCAAGAAACATAACAGTA
			>FP000269 tif35_1	CTACAACAAATTTTCTGGTGATGAAGGGCTCACCCTCTTCAAACATCTTTT
			>FP000653 cdc24_1	ATGGAGTATTTAGGCAGCTGTCAATTATCTATATTCTATCAACTACTAATC
			>FP000173 mto2_1	TTTCAACTCTTTATCTTTCAAGAGTGCAAGAATCTCTTGCAAATTCGAGCT
			>FP000683 Tf2-4_1	AGAGCAAAACGATGGAGACCAGAGAATTTGGATGGAATTCAAACATCAGAC
			>FP000152 ntp1_1	CATCAGCGTAAATTTGGTTTAGAATGTATGAGAACTTAGCAACTCCAAACC
			>FP000492 mug121_1	AAGCAATATAAAAACAACGGAATTAGCCATGCTTTCTTTCAACATTTGAGT
			>FP000587 SPAC17H9.12c_1	TTGGCTTTCATAAACGATGAATATAAGTACACGCAATTCCAACCTCCCCTT
			>FP000331 pom152_1	TGCGAGGGAGTGATTTTTCTTCGGTAGAAACTAATCTTGCACATTACCATA
			>FP000720 fas1_1	GTGTGGGAATAGTTTAGAAGCGCGTTTAGTGGATCCTACCAATTCCCAACA
			>FP000334 SPBC29A10.17_1	TTACTAACAAAACGCGGCCAGTTGACGGTAAGGTAACGTCAACAGATTACT
			>FP000128 SPCC1919.12c_1	ATTGGCTGATGTCAATATCGACTACCAACGTGCTTTTTTCAACGCCATATA
			>FP000211 SPBC337.12_1	ACTACGCTACTCTAATCTGTCGACTTAGAAATACCTTACCACATCTAATTA
			>FP000555 SPAC5D6.13_1	CTACCACTTACGGGCAGAACTGCGCGAACATACAATCCTCAAATATCAAGT
			>FP000224 skp1_1	GCATAACTAGAAATGCTAACAGCTTAACTTTCATTCATCCATTACTTACAT
			>FP000138 mug9_1	AGTATAATTAAAACGCGCGACGCGGTTTCAACCTGCCTTCAACCACACAGT
			>FP000601 rnh201_1	ACGAAAGAAAACTGTGTTAGGCCTATTTGCGCATTCCTTCAACCCCTTTAT
			>FP000308 fub2_1	GTAATAAATTAATGCTCTAGTTTTATCGCGCAGGGACTTCAAAATTAATAA
			>FP000816 cta5_1	TAAAATACATTCTGTAAGCAAGCATGCTATCCTTTTCTTCATATGGATAGA
			>FP000137 SPCC70.02c_1	TCTACTCGACACACCCAGTTTCCGTCACTCACTTTCTCCCATCTCCCACTC
			>FP000414 SPBP8B7.31_1	AAAAATTGGATTACATCAACGTACCAACTAAAATTGTGTCAATCTTATCGA
			>FP000803 rec24_1	GAATGGCACAAATACTGAAGACAATAGTAAACAAATACTCATACAGACAAT
			>FP000655 SPACUNK4.15_1	CCAGCTGTTATAAGCAGACCAACGAACCAACTCACTGTTCAACAATATTAA
			>FP000018 SPCC736.09c_1	CTATTTCAATTTCATAGCACAGAGCCAACTAACCTTACTCAATGATCCACT
			>FP000699 ssr1_1	TGCTGTATATTTCGTTAACCAGACATCGTCATTCTAAGTCAACTCCCACTA
			>FP000547 nhp6_1	CTCGTTACATACTAAGGGAGCGCACACATACACATTCCACATACTACCATC
			>FP000031 SPCC1672.09_1	AAAAATAGTTGTTTGGCAGAGGGCAAGGTTTAGTACCTCCATTCCACGCAA
			>FP000649 SPAC3F10.09_1	TACTTCACTGGTGCTGTAACGTCTCAAAGTTGCTCACTTCAACTATTTTTT
			>FP000260 ubp11_1	TATTTATGCTGAGGGTTTGGCCCTCCTGTCCCTCTCTTCCAACCTGCTTTT
			>FP000645 pub2_1	ATGGTAGTTTACCAATCTCTCTTGGATCCGTAATTGTTTCATCTTTTTCCA
			>FP000498 rsm24_1	ATATACAACGAAGTCAAGTCAAGGACAACAATGTTTATACATTCTTCACTA
			>FP000505 snu23_1	AAATCATATTTTACGAAACTTAGTGCCTATTCTCTCATACATAATACAACT
			>FP000530 alg1_1	TTAATAGTGTATTATGGGCACAATAATATTTACGTAAACCATCAGCGCTGT
			>FP000427 ubc8_1	GCTTCTTATAACCTCCAAATCAGCGAAATTCCGCGTCTTCATCATAGCCAA
			>FP000221 rrf1_1	TATTGTCCTGTATATTTCAATACCTTCATCTCCGTTATTCAAATACGCATA
			>FP000416 nam9_1	TTAAAAATTTGTTCTCTTTAATCACCTTTATGAATTTACCATCAACTTCAC
			>FP000476 ndk1_1	CTTTATATGGGATAGTAGACGGGACAGCTCCCATCTACTCAACCACCTCAT
			>FP000751 SPAC23D3.03c_1	CTATTTACCACTTCGGAGTTGCCGACTTTTCCCCTTCTCCAACTCTAAGCT
			>FP000378 SPBC776.05_1	ACGTATTGTATACCATATTCCGATAATCAGCAACTTTCTCAACACAATTCT
			>FP000768 SPAC12B10.01c_1	GGCAACATAATGGTGCGCCCTTGTTGTCGACGCTTTTGCCATCTCCCTATG
			>FP000500 mcp7_1	TTGGGATCTAAACTCTCATTTCTCCAAAAGATTAGAAAGCATCTACTTCTT
			>FP000821 SPAC29A4.03c_1	CGAAGGCACTATAATGCCACACAGATTCTCGTGGACGACCATCTCGAAGCC
			>FP000079 ynd1_1	TGCCATATTGAAATTGTTCACATCGCCATAGTGCGCTTTCAACCATCAACA
			>FP000771 mug157_1	GTCGAACGTGTTGTTAGTTGTCAACACTTACTTTATTTTCATAACCTCACA
			>FP000524 hri2_1	TGTTACTTTCATGATCTGAAAAGTCAACCACAAAGTTTCCATTAACAATTC
			>FP000367 SPBC13E7.11_1	TCTATGCATACAACCTCATAGTCCTTACTCACCTTTTCTCACATATATTTA
			>FP000426 rsm10_1	TAAACTGAATATGATGGTGGATGACAAGTGTAGCTCGACCATTACTCCCCA
			>FP000313 cwf14_1	CAAGGAATTTACACTGGATTCTCACAAATCCAACTTGCCCATAAGTACACT
			>FP000242 SPBC8D2.18c_1	TTACTGTGCTTAGTCGACTCATTTTTTCGCACTTCAACTCATCCTTTGCCA
			>FP000026 tdp1_1	TTGAAATCAAGTATTCTGTCTGATGCACCTACAACGAGCCAATTGCTTACA
			>FP000661 spn5_1	TGCTTTAGGCTGAAACCATGGATAGCTCAAATTTGTCTTCATCAATGCCGC
			>FP000479 SPAC18B11.08c_1	CATTTTATTACTAACTTCATTATATTCTTGTAGAGGAACCATCCCATTCAC
			>FP000723 hem1_1	GCTAGGTCTTGGTTGGATTGTTTTTTTTTCTAATTTGCTCAACCTTTTTCT
			>FP000739 SPAC683.02c_1	AAATTTTTTTATAACTGAAAGACACAACAAACCTTCTACCATAAACCAAAT
			>FP000004 SPCC613.08_1	ATACGTTGTAAATTTCTTGGTGTGCTTCGTACTTTTTACCAACATTAAATT
			>FP000160 SPBC1773.04_1	TACTTTACGACATCGAAGACAGTTGTCACATCTACTTGTCAACACCAAACC
			>FP000830 swr1_1	AATTTTGAGGTCAAGTGGTGGCAGCTCCCAATAGTATTTCATCCTTCTACC
			>FP000602 SPAC4G9.04c_1	AGAATGATATACACACAATACATAACCTATTAGATGTATCACATACGAATA
			>FP000165 SPBC106.03_1	ACGACATCATGGTGTTTTCCAATATTCGCGACCTGTTCTCAACCACCACTC
			>FP000178 tea4_1	TCTCGGATTTACGTAGCATCAAGTACGCATATCTTACCGCAATATTTAGAG
			>FP000420 hip1_1	AGCTTATAAAAGTTTAGACTTCATTTTACGACCACACTTCACAAGAC
			>FP000095 SPCC1450.03_1	AGAGTAGTGCACAGTTTGTATTCACCAAATTTCTATCCTCAACCCACCACC
			>FP000715 SPAC1071.03c_1	ATCATGCTATGGATTTTTTTTTCTTGAAATCTATCCTACCATAAACCACTC
			>FP000698 SPAC17A2.14_1	CCTTCCATATCAATGATAAGCGTCTTAGCTGCCACACCTCAACAACACATC
			>FP000562 iwr1_1	GCTACTTTTATATCTACCTTTTTTACATTGCAGACTTGCCATCCCCCAACC
			>FP000229 SPBC725.05c_1	CAAGTAAGTATTATTTGACAGATTATATGATATACCTAACAATACTCCTTT
			>FP000704 tif225_1	GGGCTTAAATGATATTGAGAAATATGTCTAATCCCTCTACATTGTCGAAAT
			>FP000135 Tf2-13-pseudo_1	AGAGCAAAACGATGGAGACCAGAGAATTTGGATGGAATTCAAACATCAGAC
			>FP000673 nop9_1	ATTATTTCCAACAAATTTTCGAATCCTATAATGCTAATTCAATCCTAGAGC
			>FP000817 hal4_1	AAGCAGAAGGCTTTAGTGAGAAGGTTGGGTGAATGGGGTCATCCGTTAGCA
			>FP000401 rav1_1	ATTACGCTATTCCGCAGTATGGTGGTGTTCACACTGGTTCAAATGCGTATA
			>FP000139 are2_1	TCAGGTGGTTCATCGTCTTAGCTCGCAATTCTAACTTATCAACTCCTTTGC
			>FP000021 SPCC594.02c_1	GATCATGAAGAAAACATAACGTAGCATGTGCTTACGCTTCATCCGTCCCCC
			>FP000684 dmc1_1	TATATATATCGTGGATAACTACAGCAATTCTTCTTTCTACATAGTACGAAC
			>FP000063 SPCC4B3.09c_1	ATGATCACCTAAAAGTTGTAGTTACTATACTTAACTTGCCAACCCCCATCT
			>FP000535 bip1_1	CTCTCGTTACTTAGCTGATTTCTGGTACGCTATTAAACTCATCCAAAACCA
			>FP000446 mug186_1	CAATGCATTAATCAACACAGTATGACTGTCTGTACTTGTCAACTCCAAACG
			>FP000067 SPCC645.10_1	AAATTACTACTACATGTCCTTCTTTAAGAGAAGCATATTCAAACCTCAACC
			>FP000744 SPAC21E11.07_1	GAAAAGTAACAAAAACAATGTGATGCGAAATCATCATCTCAACCACTTATC
			>FP000036 rpl2802_1	AGTAGAACAACATAACCGAAAAACTGACATTCCTAGTGTCAACTCACCGCA
			>FP000620 apl6_1	AGTGAGGTATGTATAATGTTTTAGCACATATCAACCAAGCAACTGCCAAGG
			>FP000539 SPAC10F6.04_1	AATTTTACAAACCTCCATTGTGCCACCACTTTAGAAACCCACAACTAATAT
			>FP000096 SPCC1450.13c_1	CGTAAGGCACAATTAATTACCGTGAGTGAGTTCTTCCTTCAACCATTATCA
			>FP000848 SPAC922.03_1	TAATACAACCTCAGGAACAACCCCGGCGTATCCGATTATCAACCATTATCG
			>FP000834 SPAP8A3.06_1	ACCATTATAAGACTAGAATCATGTTGGATCACTTTATTTCATAACCACCAT
			>FP000111 rpp0_1	TATGTGAGTAGAAACATTTGGGTAAGAATTTATTTTCTTCACAAACCACCA
			>FP000124 SPCC830.09c_1	GAGCAAGTTACATTTCTCTAACCGGTGTGCAATAAGTAGCAACGTTCATAC
			>FP000422 SPBC21C3.07c_1	ATTTAATCCTCACATCATTTGCATATGAAACGTTTTCATCAACAACCAGTA
			>FP000218 SPBC1709.03_1	GATCTACCACAAAAGGACTACAGAAGTGCTTCCCTCCACCATCCTTGCGAA
			>FP000373 nuc1_1	CGGACTTTAGCAAATTACAGTCTAAGGAAATTTTCTTTTCATACAGAACCA
			>FP000478 trk2_1	ACTGAAGCTATTTGAAATCGACGTGAGTGTAATTTTTATCAAATACAATAT
			>FP000757 ybt1_1	GGTGTGTTTTTTTTCGGCAACATATGCTTTTCTGTTTACCATCACCACAGC
			>FP000573 pmc5_1	AGCAACACTAGACTATTCACCATCCATACTCGGTCTGCTCAACGTTCACCT
			>FP000384 SPBC20F10.02c_1	ACTGAGTATTTGAAACTCGAGCCTTCAGGATGATGCATACATACCACATTA
			>FP000572 cmk1_1	GCTGCTTAGATCATTCTGTTATTGAACCACCGTTTAACTCAACAGCCTGCT
			>FP000225 stn1_1	CTCTATCCTTATTACGCGCACTCAGGAAGATGAAGACTTCACAAACACCAA
			>FP000407 SPBC887.12_1	GTGGTTTGTATTTTTACGTTCCTCAGTGTTATGTCAGTTCAACACTCCGCC
			>FP000802 SPAC1952.10c_1	TTATAAATATAATATACTCCCGCTTATGAGTTGGTGGATCAACCTTGTTTG
			>FP000141 SPCP1E11.10_1	GTTTTGATCCCCTTACGCAGCTTTTCTTGTTTAACTCACCATAAACCAAGA
			>FP000442 arg5_1	GAAATCAAGATAATCAGAGCGATTACAATTTTCTTTTTTCAACTACATATT
			>FP000159 SPBC1773.01_1	TAGTGCTAATTACTCTCAGGTGTGTTATGTTGAATCTCTCATAAGCCATCA
			>FP000278 spo14_1	TTGCTTAAGTCTCGAAGTAGGTTCACAGCGATTTCGAAACATACCCACACC
			>FP000807 rna1_1	AATCTTTCCTCACCACCATACCTGCTATATTTTTTCTTTCAACAACCAACT
			>FP000491 SPAC13C5.01c_1	ATGTTCGTGATCTAGTGCTTCGCGCATTTTCGAACTTGTCATCAACCAAAT
			>FP000568 SPAC343.13_1	CCGCGACGGATACTAGCCAAATACTGATATCCTACACTTCAATGGAAGCTA
			>FP000359 SPBC2A9.07c_1	AGACTACTAAAGCACATGGTCACAGCTTTTGTTTTCTTTCAAAATTTGTAA
			>FP000053 SPCC24B10.10c_1	AACTTTGTATATCTTCTTTACCCATTTAGCTGAACATACCAACCGCCCCAA
			>FP000266 SPBC2F12.05c_1	GAAACCATAAGTGATGAACCGACATAACTTGGCTTCTTCCAATTTGCAGCA
			>FP000468 gmh2_1	ATTCAGCCTCATTAAGACAATCAGGAAGCTTTTTTTTACCATCAGCATATA
			>FP000763 SPAC27D7.06_1	TGAACATACATATTGTCAGCGTACATCCTCATTCACCCTCAAACCTACAAC
			>FP000628 vps11_1	CAGCTTCAGATGTAATTGCGAATACATTATATTGCATTTCAACCTTCACCA
			>FP000778 pmo25_1	CCCTGTCATATGCCATAAGTTTTTAGAGAAACCGAATTCCATAATTCCGCA
			>FP000528 SPAC23C4.05c_1	CATACCAAGTGTAATACCCATCAAGCATCACGCACCATCCATTCACCCAAA
			>FP000237 SPBC27B12.12c_1	CCTTTATACAAATGGACGTACATTCTCCATGGTACGTGTCATCCCCGTATC
			>FP000462 Tf2-11_1	AGAGCAAAACGATGGAGACCAGAGAATTTGGATGGAATTCAAACATCAGAC
			>FP000217 vrs1_1	TTCGTTATGTGACTTTTTATTGCACCCGAACAATTCTTTCAACAACACACT
			>FP000518 SPAC1687.02_1	TTCGTTATTGATATTGTCTGGCGTAACTTGCTGACATGCCATCTCTTCCTT
			>FP000382 mrs2_1	CAACACATTTACAATTAGGAAATTTGAATATATATTTTCCATCCATAACAC
			>FP000814 psp3_1	ACTACATTAAGTAAACAGCTCACAACAACTTAACTTCTTCACAACACACTT
			>FP000030 asp1_1	TCGACTAGGTGTGTACTAACACCGTGTACCTACATCTCTCATAACCAAACA
			>FP000091 SPCC663.18_1	AAATGACATGTATTGACGCTACGCTGGTAAGACACTTCCCAACCTCCCATT
			>FP000149 SPBC1683.12_1	ACAGTTTATCGGCAAAGTAAGTTCCGCACCATTCGTTCTCAAAACCATCCA
			>FP000399 mrm2_1	ACTTCAATTCATATTTTGGTAAAAATTTGATCTAGTATTCACAAACACTTT
			>FP000473 chr3_1	TCGTTTTGTTGGCAACAGCAGAAGAGCTGTAACATTCATCAAACTGCGATA
			>FP000663 SPAC589.03c_1	CACTTGTCACTAAGTTTGCTAATTCTAAAGAGTTTACACCAATACCATCAA
			>FP000230 hob3_1	TGACATAAGATATCTGGGTATGCCGACGCTTCTCTTTTCCATATCACAAAA
			>FP000558 pzh1_1	CTATCAGATTTATACTACACTTCCCATCACTTGTTAACCCATTCTTCACCA
			>FP000380 SPBC19F8.05_1	GTGCTGGCGTATACATCCTCCACCTTCTTACCATCCCTCCACATCTCTCGT
			>FP000439 SPBC1347.05c_1	TGCAAACTTGTCCTGGATTTCTTCAAGAAAATCTTTCTACATAATACCATT
			>FP000610 trl1_1	CTGAGACATAATAGAATCTACCGTAACTAATGTTGCTTCCATATACCAAGC
			>FP000151 SPBC1198.07c_1	CAGCAAGGCTTGTTGCATTTGTAAACAATACAACTATCTCAAAGCCATACT
			>FP000324 ape2_1	CGCTTATATATCCTGGGCACACACACATAGTGCTTTCACCAACCTTCTACT
			>FP000716 spc2_1	ATATCTGATCATCAGTAACTACAGCCTTGCTTCCTCTACCATAATTAAGCT
			>FP000082 prp45_1	CAGAATTCATATGTCCATTATATCCATACAACTCGTACTCAACACCACTTC
			>FP000690 cps3_1	CTTACTATTATAATATAGTTTCGACCTAACAAGGTTCCCCATCATCGTATA
			>FP000040 bfr1_1	AATTGTTTACTAAAGCGAGTCAGCGGCCACCATTTTTTTCACATCATCTTC
			>FP000685 rps403_1	AATTATTTGCTTACTGTAGCAGAGCAGGAAATGAACCTTCAACCACGACAA
			>FP000781 SPAC458.06_1	GAGAACAATCTAAAGTAGTTTTGCATAATGCATAAACCCCACAAATTGGAA
			>FP000750 SPAC27F1.06c_1	AGGCGTCATAAAGGTTTGCTACTGGTACAATTTTTTCATCAACACTTACTC
			>FP000425 arx1_1	AAATTTGGTAAACGATCAAAAGTTTTTAAATACTTTTTTCAAAAGGCACTA
			>FP000801 SPAC1952.09c_1	TGGGTTTGTAAATCTGTTACTGAGCAGTTACATATTTGTCACAAGAACAAC
			>FP000208 SPBP35G2.12_1	AGCTCATATTCTCACATCGCTATTTCCACCTTCTCTTTTCAAATATCAGCA
			>FP000274 SPBC28E12.02_1	AAATGGATTCTCATGTTTTAGCATTTCCAATTCCTGATCCATCTACACCTC
			>FP000606 SPAC4G9.19_1	GCAAGGGCACGAAATAGGGATAGCAGACGGATATGGTACCAACTCTTGAAA
			>FP000529 SPAC23C4.06c_1	AGAATTTTAGTTTTTCAAATTGCGAAAAAAAAAATTTTTCAACCAACTT
			>FP000509 SPAC22G7.05_1	TTCACTACTTGTTGTTAAAATACCCCACCAAACTTTTTCCATTACCATTCA
			>FP000406 pus2_1	GCGTATTTCAATCTCGTGTGCATCATTCTTGATTGCGTCCATACCACACTT
			>FP000081 srp54_1	GACTTTTCGCTTGAAGACACTGCATGTCCTTAACGACTTCATCCTCTACCA
			>FP000044 Tf2-12_1	AGAGCAAAACGATGGAGACCAGAGAATTTGGATGGAATTCAAACATCAGAC
			>FP000760 SPAC27D7.02c_1	GGCAGAATGTTAACACTAGAATATTGTGCCATACCCAGTCAATTACAATAT
			>FP000727 Tf2-5_1	AGAGCAAAACGATGGAGACCAGAGAATTTGGATGGAATTCAAACATCAGAC
			>FP000844 rnp24_1	GTGAATCGCTAGTAAAGCCTCTTACCTATATAGATTTTGCATCCTTATCCA
			>FP000132 SPCC1840.07c_1	AGATTAACCTTTTACATGTAAAAGTAAGGTAAAGTAACTCATCCTTAGCAT
			>FP000391 SPBC11C11.06c_1	TTAATACATATATACCCACCACAACATACCAATTTAAATCAAATTCGTTAG
			>FP000759 alg8_1	GGTCAGTTCAAAGTGTGCGTTTCAACTACTTCCATCTCTCAACTTTGCGAA
			>FP000576 SPAPB1A10.05_1	TCATGCACTAGACGAAATTTAGATTTAGCTCATAATGTGCAACCTTCACCA
			>FP000073 cid2_1	ACATTTCAATCAAATAGGCCCCATTTGGTAATTAGCACACACATACAAAGA
			>FP000099 ist1_1	GAAAACATACTTATCTGGTTATTAGTGTCCTGAGCTTAGCATAAACCAATA
			>FP000390 ndc80_1	TTTGTTGTTATAACTAACGTCTCCAACGATAAAAGACAACAATCTGCTTGT
			>FP000503 aut12_1	TAGCATTATTACAACAGCTACAGTCCTCCTTATTCAATCCATCCCACTAAT
			>FP000436 vma7_1	GTGTCAGATATGTCTTATCGGTATTGGACCTTACACTTTCATCCACCATCA
			>FP000247 SPBC691.05c_1	GACGGTATATTTCGTCACTGCCATACTCCCTTACTTGCACATAATCGTTCC
			>FP000142 SPCC569.07_1	TAGTCTTTCCTATCTGTAAGATAATATTTAAGATTGTATCAACTTCAAACA
			>FP000777 hht1_1	ACATATATATAGCAAATATCTGCAGTACGCTTGCGTTTCCATTAATTCTAA
			>FP000228 SPBC725.03_1	ACAAGTGACTTATATAGGATTCATACGTGCATCCCATTTCATCGTTTGCCA
			>FP000176 rhp14_1	TTCTCCATGATTTATGATGAGAAAAGCTGACTAACCTTTCACATATTACCT
			>FP000297 arc1_1	GTCATCACCAATATCGATTCAGCCTTGGATATCGTCTATCATCCGCAAAAC
			>FP000449 top3_1	TTTTTTAATGAACTTTCTGGTCCTCGATTTACTACCTTTCATTATACCAAC
			>FP000475 SPAC806.05_1	TTGTTTACAGTACTGACCACCCAAACTACGTAGTTTTTCCAACTTCCTGTT
			>FP000078 SPCC11E10.01_1	ATTGCCTATTTTATCTTCCTAAATTTTATCTTCCATGACCATCACTATGCC
			>FP000672 ubi3_1	CGCATCCATATATCACAATGCAACATCAATATTTTCCTCCATCCGCGAGGA
			>FP000103 SPCC285.10c_1	ATGTGGCCTTTACGTGGTGCTTCGTAACCTTCCTTTTCCCATTACCATCTG
			>FP000477 mod21_1	GGCAAATAATGATTAACCCCCTTCAGTCATAAATTGACTCAACTCATTTCT
			>FP000140 rpp103_1	ACCATGGTCTTGAAGGCGGATTCTTAAGCGACAGCTAACCATCTACATACT
			>FP000117 SPCC126.01c_1	GAAGTCAATTTGTAATCTTAAAGTTCTGCACCTTGTCCTCAATCTAACCAT
			>FP000388 SPBC17D1.03c_1	CCATATAAGTTTTTCATACTTTACTTCGTACACCTATTTCATCCCTCTACT
			>FP000786 sst6_1	AATGCGTAAAGAAAACGACCATCTGTTCAAAATCAATTTCACAAGTGGTGC
			>FP000129 SPCC790.03_1	ATATTTCTAATATAATATTAGCATTGAAATTGGAAGCTACAACTTCTTATA
			>FP000179 rps1701_1	AGTGTCGGTTTCTAACTTGAAAGAATAACCAAAGGAATTCAACCACTTCCA
			>FP000423 SPBC21C3.19_1	TAATACTATAAAAGGACTTCCTTTCCCAACCTAGTTGAGCATCGTTTCACA
			>FP000579 bos1_1	ATGTGTTGTCATATCAAAGACAAGAAAATAAATTACCCTCATATTGGAACC
			>FP000600 btb3_1	CGTAGTAGTTAAATGCTGACGCCGCCTTGGTCAGTCGTTCACAAATCACAT
			>FP000282 Tf2-10-pseudo_1	AGAGCAAAACGATGGAGACCAGAGAATTTGGATGGAATTCAAACATCAGAC
			>FP000495 SPAC227.10_1	AAATTCGTATACGTTTTAGATATAACATGTATAATCCACCAACATTTTTTG
			>FP000840 tif223_1	TTTGGCTCGTTAGTAGGGATCTAGGAAAGTAAGGTTTTCCATCTTCATCAA
			>FP000038 SPCC16C4.02c_1	AATTGGAGACAAAACTCAAGGCATGCCTTTTTGCCTCAGCATAAGCGGAAC
			>FP000106 SPCC737.06c_1	GTTGTTAGTATTATGAAATTAAATGCATGTATTTGTCATCAACCATCACAA
			>FP000041 xap5_1	TTGGAAGAACGCTCACCACTCACGTTTTTTTGAATTCTTCATACAATGAGC
			>FP000514 SPAC2G11.10c_1	TGTAGTTGACGTTAAGTATGTTAGTGTAGCTGTAGACAGCAACTTTAAGTC
			>FP000119 SPCC126.07c_1	GAACCCCTTAAAGAGCCAGTTTTCCTTCTCTCCTTCTACCATCACCTTCGT
			>FP000333 SPBC29A10.12_1	GCATATAGAAATCACCTGTTGTTCAAGTCATTCAAATCTCACATACCATTA
			>FP000497 lys3_1	CCTGTGTAGCGTATTAGATCCATCAAGATCCCTTCTGCTCATATCATTGCT
			>FP000695 tam5_1	TACCTACCTTTCGACCTGTTGTGATTTTCATCTTTCACTCATCACATTTCA
			>FP000392 SPBC3B8.09_1	TAGTGGCTCCTCGTAACTAAAAAGAATTTTTATATTTGTCAACTGCATATC
			>FP000188 ubp10_1	TGTTGACTTAGACGAGTGCAATTATGTGGAAGATACTTCCATACGACTTAG
			>FP000590 mug191_1	CCGAGTAGCTGGATACCACGTCTCAGAGAAGCATTTCGTCAATAACCAAGA
			>FP000417 did2_1	AAGAAGTTCTAAAAATCATCAGCCTTACTAGCAGACGCTCAATCAATAGAA
			>FP000520 csn5_1	GTCTTTATAGCGAGTTTTACTTGTACTCGAAAAGTTCTCCAACATTTTTTC
			>FP000393 dsd1_1	TACTTAATTGCACCCAACTAATTGACCCGCTTTTTTTTTCAACATACACCA
			>FP000265 rpl802_1	CGAGTACTTTTCGAAACAAGGCCTGACTGATTTGTACACCAATCTGTTACA
			>FP000755 SPAC9E9.04_1	TATTATTTAAGGAAAGCGTTATTCTCACTTGTCCTTTCCCATACGTTTTTT
			>FP000467 SPAC5H10.05c_1	TTACTGTGTAAATTGATTCCTAACATCAAAGAAATTACTCAACAACCTTCT
			>FP000792 btf3_1	CGGTACCACAACTTTAGAAACGTCAAGTTCAAGTCCTTCCACAACCAAAAA
			>FP000493 uba3_1	ACACCTATATCACATTATTACATGTTAAAAAGTATCTTCCAACTTTCATAC
			>FP000657 mug138_1	AGTAATGCCTACGTACTGTGTGTATGTAAACACATAATTCAACCTATTGCC
			>FP000303 dbp7_1	AACTAAGCACGGTGGAAGCACAAGTTTTCAAATTTTCATCAACTGTAAGCA
			>FP000087 SPCC777.06c_1	TGATTATTAATGCGCGGCAGGCCTTGAAATATGTTTCTGCAAATTTAAACA
			>FP000032 SPCC1672.11c_1	TTTTCGAACGCTCTTCATGGGTTACCTATTCACTACCACCATCCTGCAATC
			>FP000216 atp3_1	TCGTCGGTTCCAATAGCATGCTTTACCACGGGTATACACCAAACCTCCCCC
			>FP000029 yrs1_1	TTCCGAACGTTGATCGCAGTCCATGATTGCAATCGAAAACATCGTTAACCA
			>FP000024 aph1_1	ACTCCGCGATATGGGTTGTGAGCATCGTGAAGCTGAATTCAACCAACAACT
			>FP000671 rpl2301_1	ACATCCGCCACAAAACAAGTTTGAGAGCTTTCACATCTACACAATATCACG
			>FP000273 lsm3_1	TTTGTTTCCTCCTTTATTTCTTCCTGACATATGCCAGTGCATAATTGCAGC
			>FP000828 atp1_1	CCGAACCTTCATAATGTTACCTGAGTGTGTCAGACAAAACATACCCACTCC
			>FP000630 SPAC7D4.14c_1	ATGGTCACCTCTACGCACATTCAAGAGCGTATATCTTGGCAACATCCAAAT
			>FP000718 SPAC926.02_1	AATGCAAAGACATGTCAAATTAGTGCAACCTCAATTGTCCATTACCAATTA
			>FP000203 SPBC646.03_1	GTCTTAGGTGTCATACCGATAATAGCTCACTACTTTATTCAACTATACAAC
			>FP000296 fma2_1	GGTGGTAGCACTGTTGTAACCTGTGGAGGTACATATACTCAACTTCCTCCT
			>FP000845 rpl4101_1	AATGTGCTATACAGATGAAATATTGCCTAGTCTGCTAGTCATCCATAACCA
			>FP000563 SPAC23H4.01c_1	TTCGCCCGAAAATCCCGAAACCGAAAATCCATCTCTTACCACATACGTTTA
			>FP000846 SPAC29B12.05c_1	TAATTTGAGATAATTTGTCCTCCTAATTATAGTGTTTGTCATATGCGACTA
			>FP000827 B22918-2_1	AACGGATACAGGTCAGTACCCGTAAAACATTCCTGTCTTCAACATTGTACC
			>FP000825 ctf8_1	CATTTAATACAAACTCATTTTCTTATGTACTCTTTCTTTCATCTCCACTAT
			>FP000557 mug86_1	AAAAAAAAAAAAAAAAATAACGAAAGAATACAATACATTCAACCTTTTCCC
			>FP000069 ade6_1	CACTACAATAAACAACTTTGAAAAAAAGATTCGTTTTTTCAACATTTACCA
			>FP000588 rpn9_1	TAAAGTTTCAAACAGTAGTAATATGACTTGAGCACTTGCCATCAGCAAACA
			>FP000212 coq7_1	AGCATTTCCGCCTAAAACGTTCGGTTTGGTAGAGAACTTCACATTCTAATC
			>FP000559 SPAC167.09_1	TGTAATGTATTACTTCCATTTACGAATGTGGTGGAATAGCACATTAACCAA
			>FP000770 SPAC12B10.13_1	GCATATCTTTGAGGTAGCGATATGGCTACTTTGCAACTTCAATCTTTAGCA
			>FP000346 gpx1_1	AACATAAGTAGGACGGTCAGCCGCGCTACACCTTACTTTCAACCTACTCAT
			>FP000219 sks2_1	TGATACTGTTATATACTTGTGACTCACAAAAAAAATCTTCACAATAACCTA
			>FP000072 mms2_1	AAATGATCAACAAAGATACTGTGAGATCCGAATGCACCGCATCCATTAACC
			>FP000295 tim44_1	ATTAAGGTATCTTTCCACCTTTGTGGCACTTGAACCTTCCATCCACCACTC
			>FP000205 SPBC646.08c_1	TTTCATATCAAACCAGTACACCACGAAAGCTTGAGACAGCATCCGTTTCCG
			>FP000688 aar2_1	CTGAAACTTAGCTTTGACCAATGTCTACGATCTTAAATTCAACTTAATAGA
			*Inr promoters from EPD. A: Transcription Start Site
